# Supplementary material for: Functional Characterization of Long Non-Coding RNAs Associated with Reproductive Fitness in Pura Raza Española Mares
Source: Animals (Basel). 2026 Mar 13;16(6):898. doi: 10.3390/ani16060898 (PMC13023287; doi:10.3390/ani16060898)
Supplement: Supplementary file 1 [file animals-16-00898-s001.zip]

Archive with 1 entries (1 files):
- animals-4146313-supplementary.xlsx
