# Supplementary material for: Functional Characterization of Long Non-Coding RNAs Associated with Reproductive Fitness in Pura Raza Española Mares
Source: Animals (Basel). 2026 Mar 13;16(6):898. doi: 10.3390/ani16060898 (PMC13023287; doi:10.3390/ani16060898)
Supplement: Supplementary file 1 [file animals-16-00898-s001.zip › animals-4146313-supplementary.xlsx]

## Sheet: Table S1
lncRNA	Gene	lncRNA_Start	lncRNA_End	Genome_Start	Genome_End	MeanStability	MeanIdentity	Score	Class	TFO_Length	TFO_Sequence
lnc129946	ERCC1	761	811	16161361	16161411	1.7451	82.3529	3.41176	1	51	GCGTGCGCCACCTCCCCCCCCCCCCCCCCCCCCCCCCCCCCCCCGTCCCAG
lnc129946	ERCC1	753	805	16161428	16161480	1.79811	79.2453	3.13208	1	53	CTTGAATGGCGTGCGCCACCTCCCCCCCCCCCCCCCCCCCCCCCCCCCCCCCG
lnc129946	ERCC1	771	822	16161319	16161370	1.80192	76.9231	2.92308	1	52	CCTCCCCCCCCCCCCCCCCCCCCCCCCCCCCCCCGTCCCAGATGGGTCCACC
lnc129946	ERCC1	766	809	16161341	16161391	1.58824	78.4314	2.82353	1	51	CGCCACCTCCCCCCCCCCCCCCCCCCCCCCCCCCCCCCCGTCCC
lnc129946	ERCC1	761	822	16162403	16162464	1.53226	75.8064	2.82258	1	62	GCGTGCGCCACCTCCCCCCCCCCCCCCCCCCCCCCCCCCCCCCCGTCCCAGATGGGTCCACC
lnc129946	ERCC1	771	822	16161440	16161491	1.62308	75	2.75	1	52	CCTCCCCCCCCCCCCCCCCCCCCCCCCCCCCCCCGTCCCAGATGGGTCCACC
lnc129946	ERCC1	764	822	16161354	16161412	2.42542	74.5763	2.71186	1	59	TGCGCCACCTCCCCCCCCCCCCCCCCCCCCCCCCCCCCCCCGTCCCAGATGGGTCCACC
lnc129946	ERCC1	772	822	16161322	16161372	1.58824	74.5098	2.70588	1	51	CTCCCCCCCCCCCCCCCCCCCCCCCCCCCCCCCGTCCCAGATGGGTCCACC
lnc129946	ERCC1	757	810	16161740	16161793	1.51852	74.0741	2.66667	1	54	AATGGCGTGCGCCACCTCCCCCCCCCCCCCCCCCCCCCCCCCCCCCCCGTCCCA
lnc129946	ERCC1	762	822	16161424	16161485	1.26613	75.8064	2.62903	1	62	CGTGCGCCACCTCCCCCCCCCCCCCCCCCCCCCCCCCCCCCCCGTCCCAGATGGGTCCACC
lnc129946	ERCC1	764	811	16158837	16158887	1.64706	78.4314	2.58824	1	51	TGCGCCACCTCCCCCCCCCCCCCCCCCCCCCCCCCCCCCCCGTCCCAG
lnc129946	ERCC1	771	822	16161475	16161526	2.51346	73.0769	2.57692	1	52	CCTCCCCCCCCCCCCCCCCCCCCCCCCCCCCCCCGTCCCAGATGGGTCCACC
lnc129946	ERCC1	762	813	16161329	16161380	2.11538	73.0769	2.57692	1	52	CGTGCGCCACCTCCCCCCCCCCCCCCCCCCCCCCCCCCCCCCCGTCCCAGAT
lnc129946	ERCC1	774	824	16157865	16157915	1.2549	72.549	2.52941	1	51	CCCCCCCCCCCCCCCCCCCCCCCCCCCCCCCGTCCCAGATGGGTCCACCTG
lnc129946	ERCC1	769	822	16161473	16161526	1.10185	72.2222	2.5	1	54	CACCTCCCCCCCCCCCCCCCCCCCCCCCCCCCCCCCGTCCCAGATGGGTCCACC
lnc129946	ERCC1	769	822	16161583	16161636	2.45926	72.2222	2.5	1	54	CACCTCCCCCCCCCCCCCCCCCCCCCCCCCCCCCCCGTCCCAGATGGGTCCACC
lnc129946	ERCC1	766	822	16161454	16161510	1.37018	71.9298	2.47368	1	57	CGCCACCTCCCCCCCCCCCCCCCCCCCCCCCCCCCCCCCGTCCCAGATGGGTCCACC
lnc129946	ERCC1	757	809	16158278	16158330	1.09434	71.6981	2.45283	1	53	AATGGCGTGCGCCACCTCCCCCCCCCCCCCCCCCCCCCCCCCCCCCCCGTCCC
lnc129946	ERCC1	754	809	16161433	16161488	1.53036	71.4286	2.42857	1	56	TTGAATGGCGTGCGCCACCTCCCCCCCCCCCCCCCCCCCCCCCCCCCCCCCGTCCC
lnc129946	ERCC1	766	821	16161437	16161492	1.14286	71.4286	2.42857	1	56	CGCCACCTCCCCCCCCCCCCCCCCCCCCCCCCCCCCCCCGTCCCAGATGGGTCCAC
lnc129946	ERCC1	767	822	16161472	16161527	1.19643	71.4286	2.42857	1	56	GCCACCTCCCCCCCCCCCCCCCCCCCCCCCCCCCCCCCGTCCCAGATGGGTCCACC
lnc129946	ERCC1	768	829	16157868	16157930	1.38889	73.0159	2.38095	1	63	CCACCTCCCCCCCCCCCCCCCCCCCCCCCCCCCCCCCGTCCCAGATGGGTCCACCTGAGACC
lnc129946	ERCC1	762	822	16161360	16161422	1.76984	73.0159	2.38095	1	63	CGTGCGCCACCTCCCCCCCCCCCCCCCCCCCCCCCCCCCCCCCGTCCCAGATGGGTCCACC
lnc129946	ERCC1	766	822	16161339	16161395	1.45614	70.1754	2.31579	1	57	CGCCACCTCCCCCCCCCCCCCCCCCCCCCCCCCCCCCCCGTCCCAGATGGGTCCACC
lnc129946	ERCC1	761	809	16162010	16162067	1.25	72.4138	2.31034	1	58	GCGTGCGCCACCTCCCCCCCCCCCCCCCCCCCCCCCCCCCCCCCGTCCC
lnc129946	ERCC1	768	823	16161323	16161383	2.12459	72.1311	2.29508	1	61	CCACCTCCCCCCCCCCCCCCCCCCCCCCCCCCCCCCCGTCCCAGATGGGTCCACCT
lnc129946	ERCC1	766	824	16161340	16161398	2.02203	69.4915	2.25424	1	59	CGCCACCTCCCCCCCCCCCCCCCCCCCCCCCCCCCCCCCGTCCCAGATGGGTCCACCTG
lnc129946	ERCC1	766	824	16161470	16161528	1.62712	69.4915	2.25424	1	59	CGCCACCTCCCCCCCCCCCCCCCCCCCCCCCCCCCCCCCGTCCCAGATGGGTCCACCTG
lnc129946	ERCC1	766	822	16162569	16162627	1.33051	71.1864	2.20339	1	59	CGCCACCTCCCCCCCCCCCCCCCCCCCCCCCCCCCCCCCGTCCCAGATGGGTCCACC
lnc129946	ERCC1	762	822	16161330	16161394	1.48462	70.7692	2.18462	1	65	CGTGCGCCACCTCCCCCCCCCCCCCCCCCCCCCCCCCCCCCCCGTCCCAGATGGGTCCACC
lnc140240	PRSS21	601	651	41174344	41174393	2.19608	70.5882	2.11765	1	51	TCTTTTTTCTCCTTCCTTTTCTCCCTCTGCCACACTTTCCTGTCATCCTCC
lnc129946	ERCC1	762	822	16161745	16161807	1.73016	69.8413	2.09524	1	63	CGTGCGCCACCTCCCCCCCCCCCCCCCCCCCCCCCCCCCCCCCGTCCCAGATGGGTCCACC
lnc122996	FOXA3	1141	1195	16505973	16506027	2.03636	67.2727	2.05455	1	55	TACATTCACTCAATAAGCATTTATGAAGCTTTTTTTTTTTTTTTTTTTTTTTTTT
lnc140240	PRSS21	592	644	41173908	41173960	1.85094	66.0377	1.9434	1	53	CTGCATCCCTCTTTTTTCTCCTTCCTTTTCTCCCTCTGCCACACTTTCCTGTC
lnc122996	FOXA3	1141	1198	16505970	16506027	2.00862	65.5172	1.89655	1	58	TACATTCACTCAATAAGCATTTATGAAGCTTTTTTTTTTTTTTTTTTTTTTTTTTGCT
lnc122996	FOXA3	1145	1198	16505958	16506013	1.84286	67.8571	1.89286	1	56	TTCACTCAATAAGCATTTATGAAGCTTTTTTTTTTTTTTTTTTTTTTTTTTGCT
lnc117842	HTRA3	2005	2068	117768518	117768580	1.875	67.1875	1.85938	1	64	GTTGGTGGGCCCTCACCTCACGTTTCCCCTGCCGCCTGGGCCCCCACGGCCGCCTCAGCCTCTC
lnc143931	PRSS21	376	435	41175424	41175482	1.35	66.6667	1.8	1	60	CCCAGCCTCTGCCAGCCTCTCCCTACCCATCCCAGCCCCTCCCGTCCCAGCCCAGCACGC
lnc140240	PRSS21	599	653	41174350	41174405	1.78571	66.0714	1.73214	1	56	CCTCTTTTTTCTCCTTCCTTTTCTCCCTCTGCCACACTTTCCTGTCATCCTCCAT
lnc129946	ERCC1	762	839	16161429	16161503	1.25641	65.3846	1.73077	1	78	CGTGCGCCACCTCCCCCCCCCCCCCCCCCCCCCCCCCCCCCCCGTCCCAGATGGGTCCACCTGAGACCTGTGCATGTG
lnc134182	ERCC1	521	595	16161436	16161510	2.55921	67.1053	1.72368	1	76	CTCTCCACTGCCCCCTCCAGTTCCCTGGGCTCTGGCCTTTTGCACCTTCCCTCTCTGATCTGACCCTCTCCCGTG
lnc140240	PRSS21	597	648	41173028	41173079	1.51154	63.4615	1.71154	1	52	TCCCTCTTTTTTCTCCTTCCTTTTCTCCCTCTGCCACACTTTCCTGTCATCC
lnc85946	ERCC1	2218	2273	16159207	16159260	2.11607	67.8571	1.67857	1	56	CCTGGCTCATCTGGTTGTGTTGAGTGTTATCTCAGCTTGGTCGGTTTTTATTTTAT
lnc129946	ERCC1	760	824	16161444	16161508	1.16154	63.0769	1.67692	1	65	GGCGTGCGCCACCTCCCCCCCCCCCCCCCCCCCCCCCCCCCCCCCGTCCCAGATGGGTCCACCTG
lnc140240	PRSS21	592	654	41174762	41174821	1.72857	65.0794	1.66667	1	63	CTGCATCCCTCTTTTTTCTCCTTCCTTTTCTCCCTCTGCCACACTTTCCTGTCATCCTCCATC
lnc122996	FOXA3	1135	1195	16505989	16506051	1.43651	65.0794	1.66667	1	63	AGACAATACATTCACTCAATAAGCATTTATGAAGCTTTTTTTTTTTTTTTTTTTTTTTTTT
lnc140240	PRSS21	597	648	41172976	41173024	1.73585	67.9245	1.66038	1	53	TCCCTCTTTTTTCTCCTTCCTTTTCTCCCTCTGCCACACTTTCCTGTCATCC
lnc117842	HTRA3	2013	2064	117768557	117768604	1.14423	65.3846	1.65385	1	52	GCCCTCACCTCACGTTTCCCCTGCCGCCTGGGCCCCCACGGCCGCCTCAGCC
lnc140240	PRSS21	591	642	41170770	41170818	2.28462	65.3846	1.65385	1	52	TCTGCATCCCTCTTTTTTCTCCTTCCTTTTCTCCCTCTGCCACACTTTCCTG
lnc140240	PRSS21	581	644	41174373	41174439	2.55507	72.4638	1.65217	1	69	CCTCTGCCAATCTGCATCCCTCTTTTTTCTCCTTCCTTTTCTCCCTCTGCCACACTTTCCTGTC
lnc92675	HTRA3	763	818	117768527	117768583	1.77193	64.9123	1.63158	1	57	GAGGTCTGGAGCAGCAGGGGAGGGGCAGGGGCAGGCTCAGGCCTCGGGGGGTGGCT
lnc85946	ERCC1	2221	2273	16159793	16159845	1.96226	62.2642	1.60377	1	53	GGCTCATCTGGTTGTGTTGAGTGTTATCTCAGCTTGGTCGGTTTTTATTTTAT
lnc122996	FOXA3	1133	1195	16505974	16506040	1.70896	64.1791	1.59701	1	67	AGAGACAATACATTCACTCAATAAGCATTTATGAAGCTTTTTTTTTTTTTTTTTTTTTTTTTT
lnc140240	PRSS21	607	656	41173833	41173883	1.72549	64.7059	1.58824	1	51	TTCTCCTTCCTTTTCTCCCTCTGCCACACTTTCCTGTCATCCTCCATCAA
lnc140240	PRSS21	591	646	41174361	41174416	1.76724	68.9655	1.58621	1	58	TCTGCATCCCTCTTTTTTCTCCTTCCTTTTCTCCCTCTGCCACACTTTCCTGTCAT
lnc117842	HTRA3	2014	2073	117768546	117768605	1.14167	61.6667	1.55	1	60	CCCTCACCTCACGTTTCCCCTGCCGCCTGGGCCCCCACGGCCGCCTCAGCCTCTCAGCCT
lnc117842	HTRA3	2009	2068	117768518	117768576	1.84167	63.3333	1.5	1	60	GTGGGCCCTCACCTCACGTTTCCCCTGCCGCCTGGGCCCCCACGGCCGCCTCAGCCTCTC
lnc140240	PRSS21	599	668	41174949	41175018	2.41549	64.7887	1.49296	1	71	CCTCTTTTTTCTCCTTCCTTTTCTCCCTCTGCCACACTTTCCTGTCATCCTCCATCAACCCTTCAATTCC
lnc140240	PRSS21	598	653	41174354	41174410	2.29153	67.7966	1.49153	1	59	CCCTCTTTTTTCTCCTTCCTTTTCTCCCTCTGCCACACTTTCCTGTCATCCTCCAT
lnc90102	ERCC1	14	65	16161593	16161643	2.50769	63.4615	1.48077	1	52	TGCCGGTTTCCCTTTAGACAGCCGCCGTCTGCTTGTCGCCTGCTCCTCCTGT
lnc140240	PRSS21	593	651	41174741	41174798	1.80333	65	1.45	1	60	TGCATCCCTCTTTTTTCTCCTTCCTTTTCTCCCTCTGCCACACTTTCCTGTCATCCTCC
lnc117842	HTRA3	2009	2072	117768514	117768576	1.77344	62.5	1.4375	1	64	GTGGGCCCTCACCTCACGTTTCCCCTGCCGCCTGGGCCCCCACGGCCGCCTCAGCCTCTCAGCC
lnc82066	HTRA3	645	766	117767372	117767488	1.61885	64.7541	1.43443	1	122	AGGTGTGTGTGTGTGTGTGTGTGTGTGAGTGTGCAAGTAAGTGTGCATGTGAGTGTGAGTTGAATGGGTATGAATGTGTGAGTCTGATGTATGTGAGCGTGAGTTCAGTGGGGTGGGTGTGT
lnc140240	PRSS21	592	649	41173226	41173283	2.07759	60.3448	1.43103	1	58	CTGCATCCCTCTTTTTTCTCCTTCCTTTTCTCCCTCTGCCACACTTTCCTGTCATCCT
lnc143931	PRSS21	376	460	41175007	41175089	1.24713	67.8161	1.41379	1	87	CCCAGCCTCTGCCAGCCTCTCCCTACCCATCCCAGCCCCTCCCGTCCCAGCCCAGCACGCAGCCCTGGCCTCCACACCTGCCCGC
lnc134182	ERCC1	526	576	16161468	16161516	1.67647	62.7451	1.41176	1	51	CACTGCCCCCTCCAGTTCCCTGGGCTCTGGCCTTTTGCACCTTCCCTCTCT
lnc140240	PRSS21	591	650	41174811	41174871	2.00164	62.2951	1.40984	1	61	TCTGCATCCCTCTTTTTTCTCCTTCCTTTTCTCCCTCTGCCACACTTTCCTGTCATCCTC
lnc117842	HTRA3	1994	2064	117768516	117768584	1.77746	61.9718	1.40845	1	71	TCTCTGCTTCTGTTGGTGGGCCCTCACCTCACGTTTCCCCTGCCGCCTGGGCCCCCACGGCCGCCTCAGCC
lnc82066	HTRA3	648	765	117767077	117767195	1.36	63.3333	1.4	1	120	TGTGTGTGTGTGTGTGTGTGTGTGAGTGTGCAAGTAAGTGTGCATGTGAGTGTGAGTTGAATGGGTATGAATGTGTGAGTCTGATGTATGTGAGCGTGAGTTCAGTGGGGTGGGTGTG
lnc140240	PRSS21	601	662	41174996	41175063	1.7	67.6471	1.38235	1	68	TCTTTTTTCTCCTTCCTTTTCTCCCTCTGCCACACTTTCCTGTCATCCTCCATCAACCCTTC
lnc117842	HTRA3	2005	2067	117768519	117768580	1.88889	61.9048	1.38095	1	63	GTTGGTGGGCCCTCACCTCACGTTTCCCCTGCCGCCTGGGCCCCCACGGCCGCCTCAGCCTCT
lnc117842	HTRA3	2005	2057	117768529	117768580	1.85849	62.2642	1.37736	1	53	GTTGGTGGGCCCTCACCTCACGTTTCCCCTGCCGCCTGGGCCCCCACGGCCGC
lnc117842	HTRA3	2013	2062	117768518	117768570	1.26038	62.2642	1.37736	1	53	GCCCTCACCTCACGTTTCCCCTGCCGCCTGGGCCCCCACGGCCGCCTCAG
lnc129946	ERCC1	759	809	16162658	16162710	1.27925	62.2642	1.37736	1	53	TGGCGTGCGCCACCTCCCCCCCCCCCCCCCCCCCCCCCCCCCCCCCGTCCC
lnc143931	PRSS21	386	460	41175424	41175497	1.53947	63.1579	1.36842	1	76	GCCAGCCTCTCCCTACCCATCCCAGCCCCTCCCGTCCCAGCCCAGCACGCAGCCCTGGCCTCCACACCTGCCCGC
lnc143931	PRSS21	387	456	41175424	41175491	1.27143	61.4286	1.35714	1	70	CCAGCCTCTCCCTACCCATCCCAGCCCCTCCCGTCCCAGCCCAGCACGCAGCCCTGGCCTCCACACCTGC
lnc122996	FOXA3	1142	1195	16504323	16504375	2.10714	64.2857	1.35714	1	56	ACATTCACTCAATAAGCATTTATGAAGCTTTTTTTTTTTTTTTTTTTTTTTTTT
lnc117842	HTRA3	2013	2072	117768539	117768597	1.66667	61.6667	1.35	1	60	GCCCTCACCTCACGTTTCCCCTGCCGCCTGGGCCCCCACGGCCGCCTCAGCCTCTCAGCC
lnc92675	HTRA3	755	822	117765732	117765804	1.4863	63.0137	1.34247	1	73	TTAGCCCTGAGGTCTGGAGCAGCAGGGGAGGGGCAGGGGCAGGCTCAGGCCTCGGGGGGTGGCTGCTG
lnc143931	PRSS21	381	460	41174774	41174851	1.31098	65.8537	1.34146	1	82	CCTCTGCCAGCCTCTCCCTACCCATCCCAGCCCCTCCCGTCCCAGCCCAGCACGCAGCCCTGGCCTCCACACCTGCCCGC
lnc92675	HTRA3	759	825	117768519	117768588	1.68571	62.8571	1.31429	1	70	CCCTGAGGTCTGGAGCAGCAGGGGAGGGGCAGGGGCAGGCTCAGGCCTCGGGGGGTGGCTGCTGCTC
lnc140240	PRSS21	587	651	41174398	41174455	1.88923	63.0769	1.30769	1	65	CCAATCTGCATCCCTCTTTTTTCTCCTTCCTTTTCTCCCTCTGCCACACTTTCCTGTCATCCTCC
lnc143931	PRSS21	397	453	41175437	41175496	1.59167	63.3333	1.3	1	60	CCTACCCATCCCAGCCCCTCCCGTCCCAGCCCAGCACGCAGCCCTGGCCTCCACACC
lnc143931	PRSS21	384	475	41174889	41174983	1.45876	62.8866	1.28866	1	97	CTGCCAGCCTCTCCCTACCCATCCCAGCCCCTCCCGTCCCAGCCCAGCACGCAGCCCTGGCCTCCACACCTGCCCGCTGCAGCGCTGGACCA
lnc92675	HTRA3	759	816	117768531	117768589	1.69492	61.0169	1.28814	1	59	CCCTGAGGTCTGGAGCAGCAGGGGAGGGGCAGGGGCAGGCTCAGGCCTCGGGGGGTGG
lnc143931	PRSS21	376	460	41174354	41174441	1.55114	60.2273	1.28409	1	88	CCCAGCCTCTGCCAGCCTCTCCCTACCCATCCCAGCCCCTCCCGTCCCAGCCCAGCACGCAGCCCTGGCCTCCACACCTGCCCGC
lnc140240	PRSS21	595	667	41174363	41174434	1.67568	62.1622	1.27027	1	74	CATCCCTCTTTTTTCTCCTTCCTTTTCTCCCTCTGCCACACTTTCCTGTCATCCTCCATCAACCCTTCAATTC
lnc82066	HTRA3	646	765	117767306	117767425	1.45122	65.0406	1.26829	1	123	GGTGTGTGTGTGTGTGTGTGTGTGTGAGTGTGCAAGTAAGTGTGCATGTGAGTGTGAGTTGAATGGGTATGAATGTGTGAGTCTGATGTATGTGAGCGTGAGTTCAGTGGGGTGGGTGTG
lnc140240	PRSS21	591	658	41174503	41174568	1.71014	62.3188	1.26087	1	69	TCTGCATCCCTCTTTTTTCTCCTTCCTTTTCTCCCTCTGCCACACTTTCCTGTCATCCTCCATCAACC
lnc117842	HTRA3	1994	2057	117768512	117768573	2.80938	62.5	1.25	1	64	TCTCTGCTTCTGTTGGTGGGCCCTCACCTCACGTTTCCCCTGCCGCCTGGGCCCCCACGGCCGC
lnc117842	HTRA3	2005	2067	117768518	117768580	1.78906	62.5	1.25	1	64	GTTGGTGGGCCCTCACCTCACGTTTCCCCTGCCGCCTGGGCCCCCACGGCCGCCTCAGCCTCT
lnc82066	HTRA3	646	764	117767168	117767284	1.68333	61.6667	1.25	1	120	GGTGTGTGTGTGTGTGTGTGTGTGTGAGTGTGCAAGTAAGTGTGCATGTGAGTGTGAGTTGAATGGGTATGAATGTGTGAGTCTGATGTATGTGAGCGTGAGTTCAGTGGGGTGGGTGT
lnc82066	HTRA3	646	764	117767126	117767241	1.42083	61.6667	1.25	1	120	GGTGTGTGTGTGTGTGTGTGTGTGTGAGTGTGCAAGTAAGTGTGCATGTGAGTGTGAGTTGAATGGGTATGAATGTGTGAGTCTGATGTATGTGAGCGTGAGTTCAGTGGGGTGGGTGT
lnc86008	PRSS21	10	71	41173816	41173874	1.25781	62.5	1.25	1	64	GTGCTGGGGCTGGGTCCCCCAACCACGCCCTTTGATGTGGCCCGGGAAAGCAGCGCGCCCCC
lnc143931	PRSS21	376	460	41174980	41175070	1.43407	62.6374	1.24176	1	91	CCCAGCCTCTGCCAGCCTCTCCCTACCCATCCCAGCCCCTCCCGTCCCAGCCCAGCACGCAGCCCTGGCCTCCACACCTGCCCGC
lnc82066	HTRA3	649	766	117767458	117767568	1.73136	62.7119	1.23729	1	118	GTGTGTGTGTGTGTGTGTGTGTGAGTGTGCAAGTAAGTGTGCATGTGAGTGTGAGTTGAATGGGTATGAATGTGTGAGTCTGATGTATGTGAGCGTGAGTTCAGTGGGGTGGGTGTGT
lnc86008	PRSS21	19	69	41175432	41175480	1.2549	60.7843	1.23529	1	51	CTGGGTCCCCCAACCACGCCCTTTGATGTGGCCCGGGAAAGCAGCGCGCCC
lnc129946	ERCC1	767	822	16162648	16162705	1.31207	60.3448	1.22414	1	58	GCCACCTCCCCCCCCCCCCCCCCCCCCCCCCCCCCCCCGTCCCAGATGGGTCCACC
lnc143931	PRSS21	375	435	41175438	41175493	1.34426	62.2951	1.21311	1	61	ACCCAGCCTCTGCCAGCCTCTCCCTACCCATCCCAGCCCCTCCCGTCCCAGCCCAGCACGC
lnc92675	HTRA3	759	835	117768509	117768588	1.56875	61.25	1.2125	1	80	CCCTGAGGTCTGGAGCAGCAGGGGAGGGGCAGGGGCAGGCTCAGGCCTCGGGGGGTGGCTGCTGCTCAGAGGGGGCC
lnc82066	HTRA3	629	766	117767089	117767220	1.57609	61.5942	1.19565	1	138	GGGACTTGGACTGCACAGGTGTGTGTGTGTGTGTGTGTGTGTGAGTGTGCAAGTAAGTGTGCATGTGAGTGTGAGTTGAATGGGTATGAATGTGTGAGTCTGATGTATGTGAGCGTGAGTTCAGTGGGGTGGGTGTGT
lnc140240	PRSS21	583	649	41174351	41174422	2.35676	64.8649	1.18919	1	74	TCTGCCAATCTGCATCCCTCTTTTTTCTCCTTCCTTTTCTCCCTCTGCCACACTTTCCTGTCATCCT
lnc92675	HTRA3	762	816	117768521	117768572	2.04545	60	1.18182	1	55	TGAGGTCTGGAGCAGCAGGGGAGGGGCAGGGGCAGGCTCAGGCCTCGGGGGGTGG
lnc134182	ERCC1	510	580	16161445	16161520	1.16125	62.5	1.175	1	80	CCTTCCTTGAACTCTCCACTGCCCCCTCCAGTTCCCTGGGCTCTGGCCTTTTGCACCTTCCCTCTCTGATC
lnc82066	HTRA3	646	765	117767085	117767201	1.60083	60.8333	1.175	1	120	GGTGTGTGTGTGTGTGTGTGTGTGTGAGTGTGCAAGTAAGTGTGCATGTGAGTGTGAGTTGAATGGGTATGAATGTGTGAGTCTGATGTATGTGAGCGTGAGTTCAGTGGGGTGGGTGTG
lnc82066	HTRA3	646	763	117767112	117767227	1.26198	62.8099	1.15702	1	121	GGTGTGTGTGTGTGTGTGTGTGTGTGAGTGTGCAAGTAAGTGTGCATGTGAGTGTGAGTTGAATGGGTATGAATGTGTGAGTCTGATGTATGTGAGCGTGAGTTCAGTGGGGTGGGTG
lnc134182	ERCC1	541	593	16162658	16162706	1.37547	62.2642	1.15094	1	53	TTCCCTGGGCTCTGGCCTTTTGCACCTTCCCTCTCTGATCTGACCCTCTCCCG
lnc90102	ERCC1	13	62	16162645	16162697	1.08491	62.2642	1.15094	1	53	TTGCCGGTTTCCCTTTAGACAGCCGCCGTCTGCTTGTCGCCTGCTCCTCC
lnc134182	ERCC1	522	600	16161446	16161524	2.57407	60.4938	1.14815	1	81	TCTCCACTGCCCCCTCCAGTTCCCTGGGCTCTGGCCTTTTGCACCTTCCCTCTCTGATCTGACCCTCTCCCGTGCTGTC
lnc82066	HTRA3	646	765	117767306	117767425	1.43902	62.6016	1.14634	1	123	GGTGTGTGTGTGTGTGTGTGTGTGTGAGTGTGCAAGTAAGTGTGCATGTGAGTGTGAGTTGAATGGGTATGAATGTGTGAGTCTGATGTATGTGAGCGTGAGTTCAGTGGGGTGGGTGTG
lnc134182	ERCC1	511	600	16162554	16162635	1.43077	65.9341	1.14286	1	91	CTTCCTTGAACTCTCCACTGCCCCCTCCAGTTCCCTGGGCTCTGGCCTTTTGCACCTTCCCTCTCTGATCTGACCCTCTCCCGTGCTGTC
lnc82066	HTRA3	651	766	117767343	117767457	1.63866	63.8655	1.14286	1	119	GTGTGTGTGTGTGTGTGTGTGAGTGTGCAAGTAAGTGTGCATGTGAGTGTGAGTTGAATGGGTATGAATGTGTGAGTCTGATGTATGTGAGCGTGAGTTCAGTGGGGTGGGTGTGT
lnc82066	HTRA3	646	765	117767306	117767425	1.36066	61.4754	1.13934	1	122	GGTGTGTGTGTGTGTGTGTGTGTGTGAGTGTGCAAGTAAGTGTGCATGTGAGTGTGAGTTGAATGGGTATGAATGTGTGAGTCTGATGTATGTGAGCGTGAGTTCAGTGGGGTGGGTGTG
lnc82066	HTRA3	646	765	117767149	117767258	1.37603	63.6364	1.13223	1	121	GGTGTGTGTGTGTGTGTGTGTGTGTGAGTGTGCAAGTAAGTGTGCATGTGAGTGTGAGTTGAATGGGTATGAATGTGTGAGTCTGATGTATGTGAGCGTGAGTTCAGTGGGGTGGGTGTG
lnc82066	HTRA3	646	763	117767431	117767548	1.60083	60.3306	1.13223	1	121	GGTGTGTGTGTGTGTGTGTGTGTGTGAGTGTGCAAGTAAGTGTGCATGTGAGTGTGAGTTGAATGGGTATGAATGTGTGAGTCTGATGTATGTGAGCGTGAGTTCAGTGGGGTGGGTG
lnc92675	HTRA3	770	841	117768533	117768608	1.81316	60.5263	1.13158	1	76	GGAGCAGCAGGGGAGGGGCAGGGGCAGGCTCAGGCCTCGGGGGGTGGCTGCTGCTCAGAGGGGGCCAGGTGG
lnc143931	PRSS21	390	454	41175436	41175497	1.6	63.0769	1.12308	1	65	GCCTCTCCCTACCCATCCCAGCCCCTCCCGTCCCAGCCCAGCACGCAGCCCTGGCCTCCACACCT
lnc92675	HTRA3	758	841	117768515	117768595	1.77882	60	1.11765	1	85	GCCCTGAGGTCTGGAGCAGCAGGGGAGGGGCAGGGGCAGGCTCAGGCCTCGGGGGGTGGCTGCTGCTCAGAGGGGGCCAGGTGG
lnc143931	PRSS21	383	440	41175431	41175487	1.47541	65.5738	1.11475	1	61	TCTGCCAGCCTCTCCCTACCCATCCCAGCCCCTCCCGTCCCAGCCCAGCACGCAGCCC
lnc140240	PRSS21	582	650	41174531	41174607	1.36883	63.6364	1.1039	1	77	CTCTGCCAATCTGCATCCCTCTTTTTTCTCCTTCCTTTTCTCCCTCTGCCACACTTTCCTGTCATCCTC
lnc82066	HTRA3	646	766	117767077	117767190	1.30894	64.2276	1.09756	1	123	GGTGTGTGTGTGTGTGTGTGTGTGTGAGTGTGCAAGTAAGTGTGCATGTGAGTGTGAGTTGAATGGGTATGAATGTGTGAGTCTGATGTATGTGAGCGTGAGTTCAGTGGGGTGGGTGTGT
lnc82066	HTRA3	648	766	117767085	117767200	1.34711	61.9835	1.08264	1	121	TGTGTGTGTGTGTGTGTGTGTGTGAGTGTGCAAGTAAGTGTGCATGTGAGTGTGAGTTGAATGGGTATGAATGTGTGAGTCTGATGTATGTGAGCGTGAGTTCAGTGGGGTGGGTGTGT
lnc143931	PRSS21	387	456	41175424	41175495	1.59459	63.5135	1.06757	1	74	CCAGCCTCTCCCTACCCATCCCAGCCCCTCCCGTCCCAGCCCAGCACGCAGCCCTGGCCTCCACACCTGC
lnc143931	PRSS21	381	444	41175424	41175483	1.625	62.5	1.0625	1	64	CCTCTGCCAGCCTCTCCCTACCCATCCCAGCCCCTCCCGTCCCAGCCCAGCACGCAGCCCTGGC
lnc143931	PRSS21	390	460	41175429	41175499	1.4589	61.6438	1.05479	1	73	GCCTCTCCCTACCCATCCCAGCCCCTCCCGTCCCAGCCCAGCACGCAGCCCTGGCCTCCACACCTGCCCGC
lnc140240	PRSS21	581	662	41174367	41174447	2.30595	60.7143	1.03571	1	84	CCTCTGCCAATCTGCATCCCTCTTTTTTCTCCTTCCTTTTCTCCCTCTGCCACACTTTCCTGTCATCCTCCATCAACCCTTC
lnc82066	HTRA3	646	780	117767104	117767244	1.6049	61.5385	1.03497	1	143	GGTGTGTGTGTGTGTGTGTGTGTGTGAGTGTGCAAGTAAGTGTGCATGTGAGTGTGAGTTGAATGGGTATGAATGTGTGAGTCTGATGTATGTGAGCGTGAGTTCAGTGGGGTGGGTGTGTCACACACGGTGATG
lnc143931	PRSS21	396	460	41175424	41175492	1.51429	61.4286	1.01429	1	70	CCCTACCCATCCCAGCCCCTCCCGTCCCAGCCCAGCACGCAGCCCTGGCCTCCACACCTGCCCGC
lnc117842	HTRA3	2008	2093	117768523	117768608	1.07955	60.2273	1.01136	1	88	GGTGGGCCCTCACCTCACGTTTCCCCTGCCGCCTGGGCCCCCACGGCCGCCTCAGCCTCTCAGCCTAGACCCAGGGCCGACCTCCC
lnc82066	HTRA3	646	764	117767141	117767249	1.59167	63.3333	1	1	120	GGTGTGTGTGTGTGTGTGTGTGTGTGAGTGTGCAAGTAAGTGTGCATGTGAGTGTGAGTTGAATGGGTATGAATGTGTGAGTCTGATGTATGTGAGCGTGAGTTCAGTGGGGTGGGTGT
lnc85946	ERCC1	2218	2270	16162644	16162694	1.9434	60.3774	0.981132	1	53	CCTGGCTCATCTGGTTGTGTTGAGTGTTATCTCAGCTTGGTCGGTTTTTATTT
lnc143931	PRSS21	394	447	41175424	41175477	2.47091	60	0.963636	1	55	CTCCCTACCCATCCCAGCCCCTCCCGTCCCAGCCCAGCACGCAGCCCTGGCCTC
lnc82066	HTRA3	643	749	117766551	117766648	1.21495	62.6168	0.962617	1	107	ACAGGTGTGTGTGTGTGTGTGTGTGTGTGAGTGTGCAAGTAAGTGTGCATGTGAGTGTGAGTTGAATGGGTATGAATGTGTGAGTCTGATGTATGTGAGCGTGAGTT
lnc82066	HTRA3	648	766	117767077	117767200	1.30709	61.4173	0.96063	1	127	TGTGTGTGTGTGTGTGTGTGTGTGAGTGTGCAAGTAAGTGTGCATGTGAGTGTGAGTTGAATGGGTATGAATGTGTGAGTCTGATGTATGTGAGCGTGAGTTCAGTGGGGTGGGTGTGT
lnc134182	ERCC1	521	595	16159802	16159882	1.86145	61.4458	0.951807	1	83	CTCTCCACTGCCCCCTCCAGTTCCCTGGGCTCTGGCCTTTTGCACCTTCCCTCTCTGATCTGACCCTCTCCCGTG
lnc82066	HTRA3	651	767	117767342	117767457	1.60417	61.6667	0.95	1	120	GTGTGTGTGTGTGTGTGTGTGAGTGTGCAAGTAAGTGTGCATGTGAGTGTGAGTTGAATGGGTATGAATGTGTGAGTCTGATGTATGTGAGCGTGAGTTCAGTGGGGTGGGTGTGTC
lnc90102	ERCC1	13	83	16162646	16162710	1.40282	60.5634	0.943662	1	71	TTGCCGGTTTCCCTTTAGACAGCCGCCGTCTGCTTGTCGCCTGCTCCTCCTGTCTGACCCGGGACCGCCTC
lnc134182	ERCC1	521	597	16161696	16161779	2.42353	61.1765	0.941176	1	85	CTCTCCACTGCCCCCTCCAGTTCCCTGGGCTCTGGCCTTTTGCACCTTCCCTCTCTGATCTGACCCTCTCCCGTGCT
lnc82066	HTRA3	630	765	117767135	117767270	1.54643	61.4286	0.928571	1	140	GGACTTGGACTGCACAGGTGTGTGTGTGTGTGTGTGTGTGTGAGTGTGCAAGTAAGTGTGCATGTGAGTGTGAGTTGAATGGGTATGAATGTGTGAGTCTGATGTATGTGAGCGTGAGTTCAGTGGGGTGGGTGTG
lnc134182	ERCC1	512	597	16161550	16161637	2.52584	60.6742	0.921348	1	89	TTCCTTGAACTCTCCACTGCCCCCTCCAGTTCCCTGGGCTCTGGCCTTTTGCACCTTCCCTCTCTGATCTGACCCTCTCCCGTGCT
lnc117842	HTRA3	1992	2060	117768533	117768603	1.19865	63.5135	0.905405	1	74	CGTCTCTGCTTCTGTTGGTGGGCCCTCACCTCACGTTTCCCCTGCCGCCTGGGCCCCCACGGCCGCCTC
lnc82066	HTRA3	646	767	117767147	117767258	1.38618	60.9756	0.902439	1	123	GGTGTGTGTGTGTGTGTGTGTGTGTGAGTGTGCAAGTAAGTGTGCATGTGAGTGTGAGTTGAATGGGTATGAATGTGTGAGTCTGATGTATGTGAGCGTGAGTTCAGTGGGGTGGGTGTGTC
lnc82066	HTRA3	629	766	117767399	117767546	1.46667	60.6667	0.9	1	150	GGGACTTGGACTGCACAGGTGTGTGTGTGTGTGTGTGTGTGTGAGTGTGCAAGTAAGTGTGCATGTGAGTGTGAGTTGAATGGGTATGAATGTGTGAGTCTGATGTATGTGAGCGTGAGTTCAGTGGGGTGGGTGTGT
lnc82066	HTRA3	646	765	117767264	117767383	1.42	60	0.824	1	125	GGTGTGTGTGTGTGTGTGTGTGTGTGAGTGTGCAAGTAAGTGTGCATGTGAGTGTGAGTTGAATGGGTATGAATGTGTGAGTCTGATGTATGTGAGCGTGAGTTCAGTGGGGTGGGTGTG
